# Supplementary material for: Bacterial Indole as a Multifunctional Regulator of Klebsiella oxytoca Complex Enterotoxicity
Source: mBio. 2022 Jan 25;13(1):e03752-21. doi: 10.1128/mbio.03752-21 (PMC8787480; doi:10.1128/mbio.03752-21)
Supplement: TABLE S1 [file mbio.03752-21-st001.xlsx]

## Sheet: Table S1
Table S1. Taxonomic classification of UCH-1. A=Phylogroups/query strain; Ko1, K. michiganensis DSM 25444T; Ko2 K. oxytoca NCTC13727T; Ko3, K. spallanzanii SPARK_775_C1T; Ko4, K. pasteurii SPARK_836_C1T; Ko6, K. grimontii 06D021T; Ko8, K. huaxenisis WCHKl090001T. NA=not applicable; self-comparison.
			Average nucleotide identity (OrthoANI analysis values)
Query GenomeA	Size (nucleotides)	DNA G+C %	Ko1	Ko2	Ko3	Ko4	Ko6	Ko8
UCH-1	6171642	55.6	93.75	91.3	89.12	96.15	99.17	88.22
Ko1	6193009	56	NA	92.35	89.21	93.77	93.69	87.97
Ko2	5857964	55.1	92.36	NA	88.64	91.19	91.57	87.53
Ko3	6186380	53.3	89.22	88.64	NA	88.88	89.21	91.26
Ko4	6006767	55.3	93.77	91.19	88.88	NA	96.02	87.75
Ko6	6168876	55.4	93.69	91.57	89.21	96.02	NA	87.92
Ko8	6183608	53.3	87.97	87.53	91.26	87.75	87.92	NA
