# Supplementary material for: Bacterial Indole as a Multifunctional Regulator of Klebsiella oxytoca Complex Enterotoxicity
Source: mBio. 2022 Jan 25;13(1):e03752-21. doi: 10.1128/mbio.03752-21 (PMC8787480; doi:10.1128/mbio.03752-21)
Supplement: TABLE S2 [file mbio.03752-21-st002.xlsx]

## Sheet: Table S2
Table S2. Oligonucleotide Primers used in this Study.
Primer Name	Primer Sequence (5’ – 3’)		Accession Number
recA	Forward: GGCTGAATTCCAGATCCTCTAC Reverse: CGGCTTTCTCAATCAGCTTC		AKL34840.1
npsA	Forward: TCAGCTAATGAAATCTGGATGGCTTT Reverse: ACAATCAGGTATATGCAGTGTTTCGA		CDG76957.1
npsB	Forward: TGCAGGGTACGCTAAATATTTTAGCT Reverse: ACCCACTTACTTTGCGTATAACCAAT		CDG76959.1
tnaA	Forward: AATATTCGTATGACCACCTTTGACGA Reverse: ACCTTTTCACACAGATGCTGATAGTT Forward: CTTTGCACCGGATTGTTCA Reverse: TCTTTGGGTCTCACCTCCA		AKL38390.1
Nr1i2 (hPXR)	Forward: CTTTGCACCGGATTGTTCA Reverse: TCTTTGGGTCTCACCTCCA		NM_033013
cyp3a4	Forward: GGGAAATATTTTGTCCTACCATAAGG Reverse: ATCATGTCAGGATCTGTGATAGC		NM_017460
Abcb1 (mdr1)	Forward: TGCTCAGACAGGATGTGAGTT Reverse: AATTACAGCAAGCCTGGAACC		NM_000927
Actb (β-Actin)	Forward: ACAGAGCCTCGCCTTTG Reverse: CCTTGCACATGCCGGAG		NM_001101
cyp3a11	Forward: CCATCTCCATCACAGTATCATACG Reverse: AGTAGCACACTTTCCTTCACC		NM_007818
Abcb1a (mdr1a)	Forward: TCATGTCACCAAAGATCAGCA Reverse: GAAAAGAAACCAGCAGTCAGTG		NM_011076
Nr1i2 (mPXR)	Forward: GGACATTGCGTTTCATGGC Reverse: GTAGAGGAGGAAGATGGAGGT		NM_001098404
Gusb	Forward: GCAGCCCTTCGGGACTTTAT Reverse: CCCATTCACCCACACAACTG		NM_010368.2
Ppib	Forward: CCTCCGTGGCCAACGATAA Reverse: GTAGCCAAATCCTTTCTCTCCTG		NM_011149.2
Tbp	Forward: CCTATCACTCCTGCCACACC Reverse: ATGACTGCAGCAAATCGCTTG		NM_013684.3
